# Supplementary material for: Statistical Testing of Shared Genetic Control for Potentially Related Traits
Source: Genet Epidemiol. 2013 Nov 5;37(8):802–13. doi: 10.1002/gepi.21765 (PMC4158901; doi:10.1002/gepi.21765)
Supplement: Supplementary file 1 — Supporting Information [file gepi-37-802-s6.zip]

Archive with 3 entries (3 files):
- genepi-sup.ps
- genepi-sup.tex
- genepi-sup.pdf
