# Supplementary material for: Statistical Testing of Shared Genetic Control for Potentially Related Traits
Source: Genet Epidemiol. 2013 Nov 5;37(8):802–13. doi: 10.1002/gepi.21765 (PMC4158901; doi:10.1002/gepi.21765)
Supplement: Supplementary file 1 — Supporting Information [file gepi-37-802-s6.zip › genepi-sup.tex]

\documentclass[11pt]{article}
\usepackage{amsmath}
\usepackage{booktabs}
\usepackage[margin=1in]{geometry}
\usepackage{graphicx}
\usepackage{rotating}
\usepackage{setspace}\doublespacing
\usepackage{xr}
\usepackage{tikz}
\usepackage{xcolor}

\setcounter{secnumdepth}{0}

\begin{document}
\title{Unbiased statistical testing of shared genetic control for potentially
related traits: Supplementary Information}
\author{Chris Wallace}
\date{}
\maketitle

\subsection{Simulation}

Once a ``causal variant'' SNP, $S$, was selected, control haplotypes
were sampled randomly and case haplotypes sampled conditional on the
allele carried at $S$.  For a disease model with relative risk $r$,
and given the minor (risk) allele at $S$ has frequency $\pi_0$, in
controls, the frequency in cases is
$$\pi_1 =\frac{r\pi_0}{1-\pi_0+r\pi_0}. $$ 
Therefore when sampling case
haplotypes, we over-sample haplotypes carrying the risk allele and
under sample those carrying the protective allele by using sampling
probabilities  proportional to 
\begin{equation*}
P_S =  
\begin{cases}
 \dfrac{\pi_1}{\pi_0}& \text{haplotype carries risk
  allele}\\[12pt]
\dfrac{1 - \pi_1}{1 - \pi_0} & \text{haplotype carries protective allele
  allele.} 
\end{cases}
\end{equation*}

For eQTL data, we simulated a response variable, $Y$ as a mixture of Gaussians
\[Y = \sqrt{0.7}Z + \sqrt{0.3}{X}\] where $Z$ was sampled from a
standard Gaussian and $X$ is the count of the minor allele at the
causal SNP.  Thus, $X$ would explain 30\% of the variance of $Y$, or
30\% of the simulated eQTL, independent of minor allele frequency.

%Illumina_HumanOmniExpress-12v1_733202_Final_Markers.txt

\subsection{The effect size at a selected SNP}

To calculate the bias in figure \ref{fig:bias-effect}, we compared the estimated effect
size at the sampled SNP to the true effect \emph{at that SNP}, ie not
at the causal SNP.  If the causal SNP is $S$ and the selected SNP is
$T$, then the underlying relative risk  at $T$ is simplest to calculate
in a haploid system, which is equivalent to assuming Hardy Weinberg
equilibrium.  Given
$$\rho' = \rho(S,T)  \sqrt{\pi_S \pi_T (1-\pi_S) (1-\pi_T)}$$
where $\rho(S,T)$ is the correlation between $S$ and $T$, then the
expected proportion of cases in the population conditional on the
allele carried at SNP $T$ is
\begin{equation*}
  \begin{cases}
    D_1 = \dfrac{r (\pi_S\pi_T + \rho') + ((1-\pi_S)\pi_T - \rho')}{\pi_T} &
    \text{$T$ is risk allele}\\[12pt]
    D_0 = \dfrac{r (\pi_S(1-\pi_T) - \rho') + ((1-\pi_S)(1-\pi_T) +
      \rho')}{1-\pi_T} & \text{$T$ is protective allele}\\
  \end{cases}
\end{equation*}
and the relative risk is $\dfrac{D_1}{D_0}$.  For a rare disease such
as T1D, relative risks and odds ratios are approximately equal.


\subsection{Implementation of Bayesian Model Averaging}

Bayesian model averaging requires evaluating all possible multiple SNP models in each trait, and conducting colocalisation testing for each model.  We began by defining the posterior probability of model $j$ for both traits as, 
\begin{equation*}
\pi_j = \frac{\pi_j^1\pi_j^2}{\sum_k{ \pi_k^1\pi_k^2 }}
\end{equation*}
where $\pi_j^i$ is the posterior probability of model $j$ for trait
$i$ and a model $j$ indicates which SNPs are included in the model.
Even when the number of SNPs to be tested is fixed at two, the number
of possible models is $\tfrac{p!}{2!(p-2)!}$.  Whilst testing all models is feasible if computationally expensive for analysis of real data, it is impractical for simulations.  To reduce the computation burden, we first evaluated all $p$ single SNP models and indentified the set of SNPs with very low posterior probability ($\pi_j < 0.01$).  We then excluded any two SNP model containing \emph{only} SNPs from this set.  If $p_0 < p$ such SNPs were identified, this reduced the number of models to test to 
$\tfrac{p!}{2!(p-2)!} - \tfrac{p_0!}{2!(p-2)!}$.  

For the purposes of simulation, we used the profile likelihood
approach to generate a $\chi^2_1$ distributed test statistic and
averaged the resulting $p$ values, $P_j$, over the model space to calculate an
overall posterior predictive $p$ value, $\sum_jP_j\pi_j$.  For the
application to AITD, we integrated the $p$ value associated with the
$\chi^2_2$ distributed test statistic calculated assuming $\eta$ was
known over both the posterior distribution of $\eta$ given each model,
and the posterior of the model space.  The latter is formally correct,
but comptationally too expensive for simulation, and the profile
likelihood $p$ value and the posterior predictive $p$ value have been
shown to be very similar for large samples.

\clearpage
\renewcommand{\tablename}{Supplementary Table}
\renewcommand{\figurename}{Supplementary Figure}

%\addcontentsline{toc}{section}{Supplementary Tables}
%\section{Supplementary Tables}
  \begin{sidewaystable}
    \centering
    \begin{tabular}{llrrlrlrr}
\toprule
      Region & SNP & MAF & \multicolumn{2}{c}{GD} &
      \multicolumn{2}{c}{HT} & \multicolumn{2}{c}{Power, $\alpha=$} \\
\cmidrule(lr){4-5}\cmidrule(lr){6-7}\cmidrule(lr){8-9}
      &&& OR  & \multicolumn{1}{c}{p value} & OR  & \multicolumn{1}{c}{p value}  & $0.05$ & $10^{-6}$ \\
\midrule
\multicolumn{9}{l}{\emph{Associated with GD and HT in published study}}\\
1p13.2/\emph{PTPN22} & rs2476601 G$>$A & 0.096 & 1.55 & $4.03\times10^{-16}$ & 2.02 & $3.74\times 10^{-15}$ & 0.99 & 0.37\\
2q33.2/\emph{CTLA4}/\emph{ICOS} &rs11571297 G$>$A &0.493&0.72&$2.81\times10^{-23}$&0.82&$3.21\times10^{-3}$&0.99 & 0.490\\
2p25.1/\emph{TRIB2} &rs1534422 A$>$G &0.455 &1.16 &$4.69\times10^{-6}$ &1.24 & $1.64\times10^{-3}$ &0.61&0.004\\
3q27.3/3q28/\emph{LPP}&rs13093110 C$>$T &0.452 &1.18 &$8.17\times10^{-7}$ &1.20 & $7.09\times10^{-3}$ &0.70&0.008\\
6q15/\emph{BACH2}&rs72928038 G$>$A &0.177 &1.21 &$3.63\times10^{-6}$ &1.30 & $1.36\times10^{-3}$ &0.64&0.005\\
10p15.1/\emph{IL2RA} &rs706779 A$>$G &0.467&0.85&$2.27\times10^{-6}$&0.84&0.0125&0.674 & 0.007\\
11q21/-- &rs4409785 T$>$C &0.173 &1.21 & $5.37\times10^{-6}$ &1.34 &
$3.54\times10^{-4}$ &0.63&0.004\\
\\
\multicolumn{9}{l}{\emph{Associated with GD only in published study}}\\
1p36.32/\emph{TNFRSF1} &rs2843403 C$>$T &0.362 &0.84 &$7.94\times10^{-7}$ & 0.97 & 0.696 &0.69&0.007\\
1q23.1/\emph{FCRL3} &rs7522061 T$>$C &0.480&1.16&$1.08\times10^{-5}$ &1.03&0.634&0.60 & 0.004 \\
6q27/\emph{CCR6} &imm\_6\_167338101 A$>$C &0.408 &0.84 &$3.30\times10^{-7}$ &0.88 & 0.056 &0.71&0.009\\
12q12/\emph{PRICKLE1}&rs4768412 C$>$T &0.363 &1.19 &$3.30\times10^{-7}$ &1.00 & 0.949 &0.73&0.010\\
14q31.1/\emph{TSHR} &rs2300519 T$>$A &0.380&1.54&$1.34\times10^{-38}$ &0.93&0.295&1 & 0.95\\
16p11.2/\emph{ITGAM}&rs57348955 G$>$A &0.396 &0.83 &$3.76\times10^{-8}$ &0.91 & 0.188 &0.76&0.013\\
\bottomrule
    \end{tabular}
    \caption[Power to detect association with Hashimoto's Thyroiditis
    to confirmed loci for Graves' Disease]{\textbf{Power to detect
        association with Hashimoto's Thyroiditis to confirmed loci for
        Graves' Disease.} Region denotes chromosomal region and most
      likely candidate gene(s) where available [9].
      GD=Graves' Disease; HT=Hashimoto's Thyroiditis; MAF=minor allele
      frequency in controls.  }
    \label{tab:power-detect-assoc}
  \end{sidewaystable}
  
\clearpage

%\section{Supplementary Figures}


%\addcontentsline{toc}{section}{Supplementary Figures}
\begin{figure}[h]
  \centering
  \includegraphics{sfigure1}
  \caption[The most associated SNP in a region is not
      necessarily the causal SNP]{\textbf{The most associated SNP in a region is not
      necessarily the causal SNP.}  Boxplots show the distribution of
    $r^2$ between the SNP with the smallest $p$ value (conditional on
    $p<1\times10^{-8}$) and the causal SNP from simulated data, either
    under tagging or complete genotype coverage.  Increasing the
    effect size increases the range of tagging SNPs detectable, and
    hence can have the apparently counter-intuitive result of decreasing
    the correlation between selected and causal SNPs.  However, if
    complete genotype coverage is available, the LD between selected
    and causal SNPs tends to increase with effect size or sample size.}
\label{fig:bias-snps}
\end{figure}

\begin{figure}[p]
  \centering
  \includegraphics{figure1}
  \caption{Effect sizes at selected SNPs tend to be overestimated.
    Boxplots show the distribution of the ratio of the estimated
    effect size ($\hat\beta$) to the true effect size ($\beta$) at the
    most associated SNP in a region.  Simulations were conducted for
    samples of N cases and N controls, with a relative risk at a
    randomly selected ``causal SNP'' of 1.1, 1.2 or 1.3, under either
    a complete genotyping scenario (all SNPs in 1000 Genomes, top row)
    or the subset of SNPs appearing on the Illumina Human Omni Express
    chip chip (``Tagging'', bottom row).  Estimated effects are more
    likely to be biased for smaller effect sizes and sample sizes.}
\label{fig:bias-effect}
\end{figure}


\begin{figure}
  \centering
  \includegraphics[width=\textwidth]{sfigure2}
  \caption[Distribution of Nica \emph{et.\ al}'s rank
  statistic]{\textbf{Distribution of Nica \emph{et.\ al}'s rank
      statistic.}  The statistic is evenly distributed within [0,1]
    when the LD between the causal variants is negligable, but is
    increasingly biased towards 1 as the LD increases.  Columns are
    divided by the $r^2$ between distinct causal variants, with
    $r^2=1$ indicating a shared causal variant.  The top row shows the
    optimal result that could be obtained if conditioning on the true
    causal variant were possible, the bottom row shows the effect of
    conditioning on the most associated SNP is to reduce the degree of
    skew.  Results are shown for a complete genotyping scenario, with
    a sample size of 2000 and a relative risk of 1.3.  Similar effects
    are seen under tagging or complete genotyping approaches, but the
    skew towards 1 occurs more rapidly with larger samples and effect
    sizes.}
\label{fig:nica}
\end{figure}


\begin{figure}
  \centering
  \includegraphics{sfigure3}
  \caption[The number of principal components required to capture a
  predefined proportion of the variance]{\textbf{The number of
      principal components required to capture a predefined proportion
      of the variance.}  The 49 regions used for simulation are
    displayed, unlabelled and ordered by the total number of SNPs. The
    majority of variation can be captured by a relatively modest
    number of components even for regions containing large numbers of
    SNPs.  Threshold specifies the minimum proportion of variance
    captured, or ``Total'' for the total number of SNPs in a region.
  }
\label{fig:pc-distribution}
\end{figure}

\begin{figure}
  \centering
  \includegraphics{sfigure4}
  \caption[Power using colocalisation testing of principal components
  according to the proportion of genotype variance
  captured]{\textbf{Power using colocalisation testing of principal components
  according to the proportion of genotype variance
  captured.}  Power is shown for all simulated datasets where the
$r^2$ between the causal SNPs was less than 0.5.}
\label{fig:pc-power}
\end{figure}

\begin{figure}
  \centering
  \begin{tikzpicture}
    \node[anchor=south west,inner sep=0] (image) at (0,0)
    {\includegraphics[trim=0cm 45mm 0cm 0mm,clip=TRUE,width=\textwidth]{t1dbase}};
   \begin{scope}[x={(image.south east)},y={(image.north west)}]
        \draw[ultra thick,rounded corners,red] (0.52,0.1) rectangle (0.62,1);
    \end{scope}
  \end{tikzpicture}
  \caption{Single SNP p values for GD and HT in the
    \emph{CTLA4}/\emph{ICOS} region on 2q33.2.  A red box highlights
    the region of most obvious difference.}
  \label{fig:t1dbase}
\end{figure}


\end{document}
